# Supplementary material for: Optimised Method for Short-Chain Fatty Acid Profiling of Bovine Milk and Serum
Source: Molecules. 2022 Jan 10;27(2):436. doi: 10.3390/molecules27020436 (PMC8778335; doi:10.3390/molecules27020436)
Supplement: Supplementary file 1 [file molecules-27-00436-s001.zip]

Archive with 1 entries (1 files):
- molecules-1481549-supplementary.pdf
